# Supplementary material for: The RNA-binding protein Pumilio limits polymodal nociception in Drosophila larvae
Source: PeerJ. 2026 Jul 6;14:e21481. doi: 10.7717/peerj.21481 (PMC13348479; doi:10.7717/peerj.21481)
Supplement: Supplemental Information 1 — Includes nociceptive response latencies for thermal nociception experiments and nociception response frequencies for mechanical and chemical nociception experiments. [file peerj-14-21481-s001.xlsx]

## Sheet: Figure 1A
Figure 1A - pum knockdown (HMS01564)					Thermal Nociception Assay
		GAL4 only		UAS only		Knockdown
		11		11		2.567		All values indicate response latency in seconds.
		6.8		7.4		1.967
		4.033		4.867		3.4
		11		11		3.067
		4.567		4.733		3.4
		11		11		4.1
		8.067		11		2.9
		3.767		6.333		2.167
		4.3		11		1.533
		4.767		11		4.167
		2.333		6.9		3.867
		11		5.367		1.667
		11		11		3.333
		4.6		3.867		3.167
		11		7.267		2.3
		11		4.733		3.967
		5.8		4.667		2.267
		9.367		11		1.967
		11		7.8		3.033
		11		6.6		2.5
		11		11		3.9
		11		9.1		4.933
		11		11		2.133
		11		7.2		4.8
		11		7.9		2.833
		7.733		11		2.733
		3.5		7.6		3.333
		11		9.833		3.533
		5.467		6.733		3.133
		6.567		5.133		2.6
		5.567		7.733		3.2
		5.4		11		4.6
		5.733		9.7		2.833
		3.6		4.667		2.833
		8.867		11		4.8
		6		5.9		2.167
		6.267		5		1.867
		7.1		7.733		3
		5.4		7.8		5.933
		11		11		4.967
		4.6		4.367		2.3
		7.767		6.967		4.433
Mean		7.71355		8.04524		3.19524

## Sheet: Figure 1B
Figure 1B - pum knockdown (KK 109048)					Thermal Nociception Assay
		GAL4 only		UAS only		Knockdown
		1		11		3.1		All values indicate response latency in seconds.
		2.3		7.7		1
		11		11		2.4
		2.3		3		3.5
		3.2		11		1.6
		5.1		11		2.9
		3.7		11		7.7
		3.4		11		3
		4.2		5.6		4.2
		11		11		8.3
		6.2		11		1.2
		11		11		2
		7.9		3.7		5.8
		7		11		11
		8.9		11		1.7
		11		4.8		2.3
		11		4.7		5.2
		11		5.2		2.6
		7.3		6.3		3.1
		8		7.8		3.5
		11		7		11
		11		8.9		2.3
		11		11		4.3
		11		5.2		3
		9		2.2		1.4
		5.2		8.1		5
		8.7		6.7		11
		8.2		5.8		3.1
		6.8		8.7		5.8
		11				4
		8.1				3.1
						11
						3
Mean		7.66129		8.04828		4.36667

## Sheet: Figure 1C
Figure 1C - pum knockdown (GD 14303)					Thermal Nociception Assay
		GAL4 only		UAS only		Knockdown
		4.4		9.7		3		All values indicate response latency in seconds.
		5.3		11		11
		11		7.9		4.9
		11		11		3.1
		4.9		8.8		7.3
		4.9		11		3.9
		11		11		11
		3.5		4.1		7.1
		6.5		11		11
		5.5		11		4
		7.2		11		11
		11		11		5.7
		8.7		2.4		11
		11		4.7		3
		5		11		11
		11		6.6		2.7
		11		6.1		4.4
		6.8		11		11
		3		3.3		3
		11		5.7		4.2
		11		11		2
		11		2.1		11
		11		6.3		2.4
		11		8.9		4
		4.2		5		1.9
		11		11		1.7
		6.9		5.9		3.1
		5		7.2		4.7
		11		11		11
		7				4.2
		11				6.7
		4.4
		11
		11
		6.3
Mean		8.18571		8.19655		6

## Sheet: Figure 1D
Figure 1D - pum overexpression					Thermal Nociception Assay
		GAL4 only		UAS only		Overexpression
		1.7		1.533		1.867		All values indicate response latency in seconds.
		2.533		1.467		4.333
		1.967		2.033		1.6
		2.767		7.133		2.867
		4.567		5.7		2.9
		2.467		3.333		4.467
		2.133		1.467		2.433
		4.133		2.6		5.233
		0.967		1.733		5.833
		1.2		2.6		3.833
		1.7		4.1		1.2
		2.967		5.5		5
		4.033		3.8		3.8
		2.7		3.467		3.367
		1.9		3.3		6.767
		11		1.833		5.067
		6.633		3.333		6.7
		11		4.6		2.667
		4.3		2.4		5.133
		8.133		1.1		7
		3.9		4.7		8.267
		4.3		6.533		4.667
		2.033		4.133		2.233
		5.5		2.567		4.467
		3.267		4.567		3.433
		1.467		3.833		3.567
		3.033		1.467		3.967
		2.7		3.667		2.667
		1.8		1.933		2.7
		2.067		1.733		7.667
		3.133		1.633		2.467
		2		1.667		5.967
		5.767		1.333		2.2
		1.133		2.5		6.133
		4.667		1.9		9.8
		3.767		1.467		7.033
		1.967		3.633		11
		2.733		2.3		4.033
		3.667		3.233		4.1
		3.033		4.5		11
Mean		3.51835		3.05827		4.73588

## Sheet: Figure 2A
Figure 2A - pum knockdown (HMS01564)					Mechanical Nociception Assay
		GAL4 only		UAS only		Knockdown
		1		0		0			0 = No Response
		0		0		1			1 = NEL Response.
		0		0		0
		1		0		0
		0		0		0
		0		0		1
		0		0		0
		1		0		1
		1		0		0
		0		1		0
		0		1		0
		0		0		0
		0		0		0
		0		1		0
		0		0		1
		0		0		0
		0		1		0
		0		0		1
		0		0		0
		1		1		1
		0		0		0
		1		0		1
		1		0		1
		0		1		1
		0		0		0
		0		1		1
		0		0		1
		1		1		0
		0		0		1
		0		0		1
		0		0		0
		0		1		0
		1		1		1
		0		0		1
		0		0		0
		0		1		1
		0		0		0
		0		0		0
		1		0		0
		0		0		1
		0		0		0
		0		1		0
		0		0		1
		0		0		1
		1		0		1
		0		0		0
		1		0		1
		0		1		1
		0		0		1
		0		0		0
		0		0		0
		0		0		1
		0		1		1
		0		0		1
		1		0		0
		0		1		1
		0		1		0
		0		0		0
		0		0		0
		0		1		0
		0		0		0
		0		0		0
		0		0		0
		0		0		1
		1		0		1
		1		1		0
		0		0		1
		0		1		0
		1		0		1
		1		0		0
		0		0		0
		1		0		1
		0		0		1
		0		0		0
		1		1		0
		0		0		0
		0		0		0
		0		0		0
		0		0		1
		0		0		0
		0		0		1
		0		0		0
		1		0		1
		0		1		1
		1		1		1
		0		0		1
		0		0		1
		0		1		1
		0		1		0
		0		0		1
		0		1		0
		0		0		1
		1		0		0
		0		0		0
		1		0		0
		1		0		1
		0		0		0
		0		0		0
		0		0		1
		0		0		1
% Response		24		25		46

## Sheet: Figure 2B
Figure 2B - pum knockdown (GD 14303)					Mechanical Nociception Assay
		GAL4 only		UAS only		Knockdown
		1		1		1			0 = No Response
		1		1		1			1 = NEL Response.
		1		1		1
		1		1		1
		1		1		1
		1		1		1
		1		1		1
		1		1		1
		1		1		1
		1		1		1
		1		1		1
		1		1		1
		1		1		1
		1		1		1
		1		1		1
		1		1		1
		1		1		1
		1		1		1
		1		1		1
		1		1		1
		1		1		1
		1		1		1
		1		1		1
		1		1		1
		0		1		1
		0		1		1
		0		0		1
		0		0		1
		0		0		1
		0		0		1
		0		0		1
		0		0		1
		0		0		1
		0		0		1
		0		0		1
		0		0		1
		0		0		1
		0		0		1
		0		0		1
		0		0		1
		0		0		1
		0		0		1
		0		0		1
		0		0		1
		0		0		1
		0		0		1
		0		0		1
		0		0		1
		0		0		1
		0		0		1
		0		0		0
		0		0		0
		0		0		0
		0		0		0
		0		0		0
		0		0		0
		0		0		0
		0		0		0
		0		0		0
		0		0		0
		0		0		0
		0		0		0
		0		0		0
		0		0		0
		0		0		0
		0		0		0
		0		0		0
		0		0		0
		0		0		0
		0		0		0
		0		0		0
		0		0		0
		0		0		0
		0		0		0
		0		0		0
		0		0		0
		0		0		0
		0		0		0
		0		0		0
		0		0		0
		0		0		0
		0		0		0
		0		0		0
		0		0		0
		0		0		0
		0		0		0
		0		0		0
		0		0		0
		0		0		0
		0		0		0
		0		0		0
		0		0		0
		0		0		0
		0		0		0
		0		0		0
		0		0		0
		0		0		0
		0		0		0
		0		0		0
		0		0		0
% Response		24		26		50

## Sheet: Figure 2C
Figure 2C - pum knockdown (KK 109048)					Mechanical Nociception Assay
		GAL4 only		UAS only		KD
		1		0		1			0 = No Response
		1		1		0			1 = NEL Response.
		0		0		1
		0		0		0
		1		1		1
		1		1		0
		0		0		1
		1		0		1
		0		0		1
		0		1		0
		0		0		1
		0		1		0
		0		0		1
		1		0		1
		0		0		0
		0		1		0
		1		0		1
		0		0		1
		0		1		0
		0		0		1
		1		0		0
		0		0		0
		0		0		1
		1		0		1
		1		0		1
		0		0		1
		0		1		0
		0		0		0
		1		1		1
		0		1		0
		1		0		0
		0		0		1
		0		0		1
		0		1		1
		0		0		0
		1		1		0
		0		0		0
		1		0		1
		0		0		0
		1		1		1
		0		0		1
		0		0		0
		0		0		1
		1		0		0
		0		0		1
		1		0		1
		0		0		1
		1		1		0
		0		1		1
		0		0		0
		0		0		0
		0		0		1
		1		0		1
		0		1		1
		0		0		0
		0		0		0
		0		0		1
		1		0		0
		1		1		1
		0		0		1
		0		0		0
		0		1		0
		1		0		0
		0		0		1
		0		0		1
		0		0		1
		0		0		0
		0		0		1
		0		1		0
		0		1		0
		1		0		1
		0		0		1
		0		0		1
		0		0		1
		1		1		0
		0		0		1
		0		0		1
		1		0		0
		0		1		0
		0		0		1
		0		0		0
		0		0		1
		1		0		1
		1		1		0
		1		0		0
		0		1		0
		0		0		1
		0		0		1
		0		0		1
		0		0		1
		0		0		0
% Response		30.7692		26.3736		56.044

## Sheet: Figure 2D
Figure 2C - pum overexpression					Mechanical Nociception Assay
		GAL4 only		UAS only		Overexpression
		0		1		1			0 = No Response
		0		0		1			1 = NEL Response.
		1		1		0
		1		1		1
		0		0		0
		1		0		1
		1		1		0
		1		0		0
		1		0		0
		0		1		1
		0		1		1
		1		1		1
		0		0		1
		1		0		0
		0		0		0
		0		1		1
		0		1		1
		0		1		0
		0		0		0
		0		1		0
		0		1		0
		0		0		1
		0		0		1
		0		1		0
		0		1		0
		0		0		1
		1		1		0
		1		1		0
		1		1		0
		0		0		0
		1		0		1
		1		1		1
		1		0		0
		0		0		0
		0		0		0
		1		0		0
		1		0		1
		0		1		0
		0		1		0
		0		1		1
		1		0		0
		0		0		1
		0		1		1
		0		1		0
		0		1		1
		0		0		0
		1		0		0
		1		0		0
		0		0		0
		0		1		0
		1		1		0
		0		0		0
		0		0		1
		0		1		1
		0		1		0
		1		1		0
		0		0		0
		0		1		0
		1		1		0
		1		1		0
		0		0		0
		0		1		0
		1		1		0
		1		1		0
		1		1		1
		0		1		0
		0		1		1
		0		1		0
		0		0		0
		1		1		1
		0		0		0
		1		1		1
		1		1		1
		1		1		0
		1		0		1
		1		0		0
		1		1		1
		1		0		1
		0		0		1
		1		0		0
		0		1		0
		1		1		1
		1		1		1
		1		1		0
		1		1		0
		1		1		0
		0		1		1
		1		1		1
		1		1		0
		1		1		0
		1		1		0
		0		1		0
		0		1		1
		1		0		1
		1		1		0
		1		1		1
		1		1		1
		1		1		0
		1		1		0
		1		1		0
		1		1		0
		1		1		0
		1		1		0
		1		1		0
% Response		52.8846		64.4231		37.5

## Sheet: Figure 3A
Figure 3A - pum knockdown (HMS01564)					Chemical Nociception Assay
		GAL4 only	UAS only	pum RNAi (#36676)	para RNAi
	NEL	16	15	27	3		All values indicate # of larvae.
	Writhe	11	9	6	9
	Neither	13	16	7	28
	TOTAL	40	40	40	40
	writhe+NEL	27	24	33	12
	Proportion Responding	67.5	60	82.5	30

## Sheet: Figure 3B
Figure 3A - pum knockdown (HMS01685)					Chemical Nociception Assay
		GAL4 only	UAS only	pum RNAi (#38241)	para RNAi
	NEL	10	11	13	0		All values indicate # of larvae.
	Writhe	13	11	18	6
	Neither	17	18	9	34
	Total	40	40	40	40
	writhe+NEL	23	22	31	6
	Proportion Responding	57.5	55	77.5	15

[truncated: 5 more sheets: Figure 3C, Figure 3D, Figure 4A, Table S1 - 1, Table S1 - 2]
