# Supplementary material for: The RNA-binding protein Pumilio limits polymodal nociception in Drosophila larvae
Source: PeerJ. 2026 Jul 6;14:e21481. doi: 10.7717/peerj.21481 (PMC13348479; doi:10.7717/peerj.21481)
Supplement: Supplemental Information 2 [file peerj-14-21481-s002.xlsx]

## Sheet: Sheet1
Table S1.
Experiment	Group	N	Mean Latency (s)	Permutation T-Test p value	Cliff's delta
Experiment 1	GAL4-only	38	8.61
Experiment 1	pum RNAi (HMS01564)	48	6.11	p<0.005	-0.371 [95.0%CI -0.574, -0.129]
Experiment 2	GAL4-only	56	9.04
Experiment 2	pum RNAi (VDRC KK 109048)	90	6.29	p<0.0005	-0.459 [95.0%CI -0.608, -0.289]
